# Supplementary material for: Cellular events of acute, resolving or progressive COVID-19 in SARS-CoV-2 infected non-human primates
Source: Nat Commun. 2020 Nov 27;11:6078. doi: 10.1038/s41467-020-19967-4 (PMC7695721; doi:10.1038/s41467-020-19967-4)
Supplement: Supplementary file 4 — Source Data [file 41467_2020_19967_MOESM4_ESM.xlsx]

## Sheet: Fig 1B
Animal ID	Time Point	Viral Load Bronchial Brush
FR04	Baseline	1
HB37	Baseline	1
NC34	Baseline	1
NC38	Baseline	1
GH99	Baseline	1
HD09	Baseline	1
NC33	Baseline	1
NC40	Baseline	1
FR04	Week 1	16400
HB37	Week 1	499000
NC34	Week 1	32200000
NC38	Week 1	5810000
GH99	Week 1	12600000
HD09	Week 1	12300
NC33	Week 1	4650000
NC40	Week 1	1420000
FR04	Week 2	2460
HB37	Week 2
NC38	Week 2	112000
GH99	Week 2	1950
HD09	Week 2
NC33	Week 2	2920000
NC40	Week 2	6870
FR04	Week 3
HB37	Week 3	1
NC38	Week 3	112000
GH99	Week 3	1
HD09	Week 3	1
NC33	Week 3	30400000
NC40	Week 3	1410000

## Sheet: Fig 1C & SF1A-B
Animal ID	Viral Load Bronchial Brush	Ranking
FR04	16400	7
HB37	499000	6
NC34	32200000	1
NC38	5810000	4
GH99	12600000	3
HD09	12300	5
NC33	4650000	2
NC40	1420000	8

## Sheet: Fig 1D & SF1C-D, G
Animal ID	Time Point	No. of Monocytes (103/mL)
FR04	Baseline	0.11
HB37	Baseline	0.07
NC34	Baseline	0.12
NC38	Baseline	0.2
GH99	Baseline	0.6
HD09	Baseline	0.21
NC33	Baseline	0.42
NC40	Baseline	0.3
FR04	Week 1	0.34
HB37	Week 1	0.35
NC34	Week 1	0.54
NC38	Week 1	0.44
GH99	Week 1	1.05
HD09	Week 1	0.31
NC33	Week 1	0.35
NC40	Week 1	0.4
FR04	Week 2	0.35
HB37	Week 2	0.29
NC38	Week 2	0.38
GH99	Week 2	1.32
HD09	Week 2	0.18
NC33	Week 2	0.22
NC40	Week 2	0.27
FR04	Week 3	0.3
HB37	Week 3	0.29
NC38	Week 3	0.38
GH99	Week 3	0.98
HD09	Week 3	0.22
NC33	Week 3	0.35
NC40	Week 3	0.27

## Sheet: Fig 1E & SF1E-F
Animal ID	Time Point	% Monocytes (out of CD45+) in Blood
FR04	Baseline	2.6
HB37	Baseline	6.23
NC34	Baseline	8.11
NC38	Baseline	10.8
GH99	Baseline	3.86
HD09	Baseline	0.96
NC33	Baseline	3.79
NC40	Baseline	6.75
GH99	Week 1	43.2
HD09	Week 1	6.09
NC33	Week 1	14
NC40	Week 1	23.8
FR04	Week 2	4.92
HB37	Week 2	4.2
NC38	Week 2	7.11
GH99	Week 2	25.9
HD09	Week 2	5.21
NC33	Week 2	15.2
NC40	Week 2	3.09
FR04	Week 3	0.93
HB37	Week 3	2.5
NC38	Week 3	10.6
GH99	Week 3	20.1
HD09	Week 3	3.63
NC33	Week 3	5.75
NC40	Week 3	11.6

## Sheet: Fig 1F & SF1I-K
Time Point	Viral Load Bronchial Brush	No. of Monocytes (103/mL)
Week 1	16400	0.34
Week 1	499000	0.35
Week 1	32200000	0.54
Week 1	5810000	0.44
Week 1	12600000	1.05
Week 1	12300	0.31
Week 1	4650000	0.35
Week 1	1420000	0.4

## Sheet: Fig 1H & SF2B-C
Animal ID	Time Point	% Classical Monocytes in Blood
FR04	Baseline	54.7
HB37	Baseline	61.6
NC34	Baseline	84.5
NC38	Baseline	56
GH99	Baseline	56.1
HD09	Baseline	63.7
NC33	Baseline	58.3
NC40	Baseline	47.7
GH99	Week 1	90.9
HD09	Week 1	98.6
NC33	Week 1	97
NC40	Week 1	98.1
FR04	Week 2	84.3
HB37	Week 2	54.8
NC38	Week 2	48.7
GH99	Week 2	89.9
HD09	Week 2	93.7
NC33	Week 2	92.2
NC40	Week 2	80.5
FR04	Week 3	57
HB37	Week 3	45.7
NC38	Week 3	32.9
GH99	Week 3	85.2
HD09	Week 3	89.9
NC33	Week 3	68.4
NC40	Week 3	79.7

## Sheet: Fig 1I & SF2D-E
Animal ID	Time Point	% Nonclassical Monocytes in Blood
FR04	Baseline	36.1
HB37	Baseline	34.7
NC34	Baseline	13.7
NC38	Baseline	40.5
GH99	Baseline	31.8
HD09	Baseline	21.5
NC33	Baseline	35.5
NC40	Baseline	46.6
GH99	Week 1	0.97
HD09	Week 1	0.54
NC33	Week 1	1.94
NC40	Week 1	1.04
FR04	Week 2	8.35
HB37	Week 2	35.1
NC38	Week 2	50
GH99	Week 2	2.82
HD09	Week 2	4.73
NC33	Week 2	7.1
NC40	Week 2	16.4
FR04	Week 3	34
HB37	Week 3	48.9
NC38	Week 3	63.1
GH99	Week 3	10.5
HD09	Week 3	7.44
NC33	Week 3	29.3
NC40	Week 3	18.6

## Sheet: Fig 1J & SF3K
Animal ID	Viral Load Bronchial Brush	TARC/CCL17 (pg/mL) in Plasma
FR04	16400	0.940085
HB37	499000	1.34141
NC34	32200000	6.28834
NC38	5810000	2.45582
GH99	12600000	4.00313
HD09	12300	1.0281
NC33	4650000	1.13667
NC40	1420000	2.4295

## Sheet: Fig 1K
Animal ID	Viral Load	Eotaxin	IP-10	MCP-1	MCP-4	MDC	MIP-1a	MIP-1b	TARC
FR04	16400	-0.258728	-0.0123481	-0.107666	-0.066653	0.279332	0.341323	0.142831	-0.0155755
GH99	12600000	0.282899	1.38623	-0.717885	-0.909443	0.0326957	-0.119489	-0.0230362	1.9245
HB37	499000	-1.04975	0.296982	-0.496347	-1.12932	-0.00864466	-0.288328	0.385466	0.402766
HD09	12300	0.162653	0.462691	0.704533	0.0626793	0.0240512	0.00595065	0.295211	-1.33807
NC33	4650000	1.24712	1.66087	1.94057	-0.267106	0.692091	0.905757	1.2783	1.58074
NC34	32200000	1.52921	2.6079	1.51191	0.966936	0.87467	1.13496	0.317535	1.3687
NC38	5810000	-0.50423	-0.824895	0.384817	-1.35887	0.964004	0.690519	-0.0719316	0.022515
NC40	1420000	0.15796	0.775851	1.14347	0.0460412	-0.149463	0.349083	0.981902	0.694277

## Sheet: Fig 1L
Animal ID	Ranking	Time Point	Species	Eotaxin	Eotaxin-3	IP-10	MCP-1	MCP-4	MDC	MIP-1a	MIP-1b	TARC	IL-8(HA)
NC34	1	Week 1	AGM	1.52921	-0.128662	2.6079	1.51191	0.966936	0.87467	1.13496	0.317535	1.3687	0
NC33	2	Week 1	AGM	1.24712	0	1.66087	1.94057	-0.267106	0.692091	0.905757	1.2783	1.58074	0
GH99	3	Week 1	RM	0.282899	2.82578	1.38623	-0.717885	-0.909443	0.0326957	-0.119489	-0.0230362	1.9245	0
NC38	4	Week 1	AGM	-0.50423	-1.50987	-0.824895	0.384817	-1.35887	0.964004	0.690519	-0.0719316	0.022515	0
HD09	5	Week 1	RM	0.162653	-2.88432	0.462691	0.704533	0.0626793	0.0240512	0.00595065	0.295211	-1.33807	-0.915718
HB37	6	Week 1	RM	-1.04975	0.653691	0.296982	-0.496347	-1.12932	-0.00864466	-0.288328	0.385466	0.402766	0
FR04	7	Week 1	RM	-0.258728	0.280301	-0.0123481	-0.107666	-0.066653	0.279332	0.341323	0.142831	-0.0155755	0
NC40	8	Week 1	AGM	0.15796	1.51929	0.775851	1.14347	0.0460412	-0.149463	0.349083	0.981902	0.694277	0

[truncated: 49 more sheets: Fig 2A, Fig 2B, Fig 2C, Fig 2F, Fig 2G & SF4E, Fig 2H, Fig 2I, Fig 4B, Fig 4C, Fig 5B, Fig 5C & SF8B-C, Fig 5E, Fig 5F & SF8D-E, Fig 5H & I, Fig 5J, Fig 5K & SF9D-E, Fig 6A, Fig 6B, Fig 6C, Fig 6D …]
